# Supplementary material for: Multidetector Computed Tomography and Aortic Stenosis: The Emerging Potential of Bridging Morphology and Severity Grading
Source: Diagnostics (Basel). 2025 Dec 17;15(24):3233. doi: 10.3390/diagnostics15243233 (PMC12731794; doi:10.3390/diagnostics15243233)
Supplement: Supplementary file 1 [file diagnostics-15-03233-s001.zip]

Archive with 1 entries (1 files):
- diagnostics-3972806-supplementary.pdf
